# Supplementary material for: Reinforced tension-line suture after laparotomy: early results of the Rein4CeTo1 randomized clinical trial
Source: Br J Surg. 2024 Oct 30;111(10):znae265. doi: 10.1093/bjs/znae265 (PMC11523493; doi:10.1093/bjs/znae265)
Supplement: znae265_Supplementary_Data [file znae265_supplementary_data.zip]

Archive with 2 entries (2 files):
- CONSORT-2010-Checklist.doc
- Supplementary_Material (protocol).docx
